# Supplementary material for: Neonatal Fungemia by Non-Candida Rare Opportunistic Yeasts: A Systematic Review of Literature
Source: Int J Mol Sci. 2024 Aug 27;25(17):9266. doi: 10.3390/ijms25179266 (PMC11395034; doi:10.3390/ijms25179266)
Supplement: Supplementary file 1 [file ijms-25-09266-s001.zip]

Archive with 1 entries (1 files):
- ijms-3118650-supplementary.pdf
